# Supplementary material for: Preparation and Application of Polyclonal Antibodies for the Rapid Detection of Actinidia Chlorotic Ringspot-Associated Virus
Source: Viruses. 2024 Oct 11;16(10):1600. doi: 10.3390/v16101600 (PMC11512300; doi:10.3390/v16101600)
Supplement: Supplementary file 1 [file viruses-16-01600-s001.zip]

Archive with 1 entries (1 files):
- viruses-3147064-supplementary.pdf
